# Supplementary material for: Ocean Productivity May Predict Recruitment of the Rainbow Wrasse (Coris julis)
Source: PLoS One. 2016 Nov 8;11(11):e0165648. doi: 10.1371/journal.pone.0165648 (PMC5100946; doi:10.1371/journal.pone.0165648)
Supplement: S1 Data — (XLSX) [file pone.0165648.s001.xlsx]

## Sheet: Sheet1
Site	year	Rec1	Rec2	Rec3	RecN	RecO	Log RecN	Log RecO	Log_Chl	Chl0_90	Chl15	Chl30	Chl45	Chl60	Chl75	Chl90	Chl105	Chl120	Chl135	SST 0_90	SST15	SST30	SST45	SST60	SST75	SST90	SST105	SST120	SST135	SSH0_90	SSH15	SSH30	SSH45	SSH60	SSH75	SSH90	SSH105	SSH120	SSH135
corvo	2004	0	2.42	0	2.42	2.42289	0.534026	0.534393	0.0464952	0.113	0.099	0.109	0.097	0.087	0.132	0.154	0.277	0.318	0.363	17.56	18.69	18.42	19.54	16.22	16.32	16.17	16.28	14.81	14.84	5.5715	3.856	4.909	4.014	3.995	7.171	9.484	6.537	2.68	2.433
corvo	2005	86.5	9.625	1.375	97.5	97.5	1.99344	1.99344	0.0715752	0.179167	0.108	0.105	0.124	0.248	0.18	0.31	0.341	0.295	0.403	19.87	22.94	21.97	20.71	18.61	17.98	17.01	16.51	16.25	15.84	4.788	5.357	5.435	5.098	3.316	3.455	6.067	7.494	8.374	7.256
corvo	2006	1	0.125	2.25	3.375	3.375	0.640978	0.640978	0.0488301	0.119	0.13	0.121	0.117	0.103	0.112	0.131	0.164	0.206	0.236	20.34	19.75	21.43	20.43	21.57	21.17	17.69	16.42	16.37	15.46	5.56283	6.12	4.785	3.736	6.173	7.607	4.956	2.22	0.332	-0.884
Faial	2004	1.875	0.125	0.625	2.625	2.625	0.559308	0.559308	0.0474047	0.115333	0.088	0.1	0.104	0.125	0.135	0.14	0.141	0.247	0.394	18.15	19.3	18.34	18.11	18.34	17.11	17.7	15.49	15.62	15.28	4.818	4.725	1.71	3.597	5.777	6.597	6.502	5.971	6.057	5.011
Faial	2005	25.25	44	2.5	71.75	79	1.86183	1.90309	0.0634585	0.157333	0.121	0.126	0.132	0.147	0.222	0.196	0.328	0.322	0.394	20.5483	23.36	22.3	20.89	19.97	18.91	17.86	16.68	16.7	16.34	-0.017	-1.471	-1.673	-1.402	0.15	1.918	2.376	0.294	-2.971	-5.471
Faial	2006	24.0833	14.0833	14.4167	52.5833	52.5833	1.72903	1.72903	0.0474696	0.1155	0.121	0.119	0.12	0.115	0.118	0.1	0.151	0.153	0.182	19.8	19.18	19.89	21.01	19.2	20.58	18.94	16.52	15.76	15.31	8.35333	10.32	10.79	8.932	8.167	7.417	4.494	2.326	-0.535	-1.768
Pico	2004	20.5	21	7.25	48.75	16.25	1.69679	1.23679	0.0386202	0.093	0.095	0.081	0.08	0.086	0.099	0.117	0.12	0.117	0.138	19.6533	18.89	20.08	20.22	19.71	20.25	18.77	18.21	18.15	17.81	6.38517	5.209	8.425	9.037	7.5	3.882	4.258	6.58	7.313	7.281
Pico	2005	8.71429	29.7143	1.85714	40.2857	40.2857	1.6158	1.6158	0.0581096	0.143167	0.112	0.117	0.129	0.142	0.192	0.167	0.27	0.296	0.345	20.6867	23.22	22.67	20.83	20.18	19.2	18.02	16.94	16.83	16.52	0.316333	-0.939	-1.303	-1.04	0.33	1.968	2.882	1.294	-2.331	-4.802
Pico	2006	6	0.75	0	6.75	6.75	0.889302	0.889302	0.0449315	0.109	0.12	0.105	0.101	0.107	0.119	0.102	0.156	0.153	0.142	20.0433	19.82	19.9	21.24	19.57	20.35	19.38	17.59	16.82	15.69	7.62917	9.494	10.5	9.178	8.041	5.988	2.574	1.225	-1.007	-1.996
S Maria	2004	9	4	0	13	13	1.14613	1.14613	0.0409977	0.099	0.089	0.091	0.096	0.108	0.109	0.101	0.131	0.178	0.207	19.91	21.85	21.06	20.28	19.96	18.03	18.28	16.75	15.41	15.25	-0.9305	0.375	0.77	2.181	-0.302	-3.818	-4.789	-4.406	-1.047	-0.049
S Maria	2005	0	6.75	0.5	7.25	7.25	0.916454	0.916454	0.0370943	0.0891667	0.093	0.079	0.091	0.087	0.087	0.098	0.142	0.2	0.251	21.4317	23.36	22.78	21.8	21.03	20.13	19.49	18.06	17.1	17.09	4.56267	5.224	6.684	5.137	3.875	3.949	2.507	-1.605	-3.533	-1.233
S Maria	2006	0.285714	3.71429	5.14286	9.14286	9.14286	1.00616	1.00616	0.0396784	0.0956667	0.105	0.091	0.097	0.09	0.095	0.096	0.098	0.1	0.106	20.4317	22.33	21	21.3	21.12	20.08	16.76	17.37	16.37	16.53	2.71833	3.189	3.412	2.413	3.956	3.008	0.332	-0.779	0.696	-1.636
Form	2004	69	0	0	69	30	1.8451	1.49136	0.0416558	0.100667	0.101	0.094	0.095	0.101	0.104	0.109	0.128	0.186	0.245	18.9467	20.84	19.19	19.3	20.63	17.48	16.24	16.74	15.28	15.08	1.02033	2.088	0.723	2.043	1.793	0.545	-1.07	-1.848	-1.238	0.168
Form	2005	2.42857	7.28571	1.14286	10.8571	10.8571	1.07398	1.07398	0.0419845	0.1015	0.089	0.093	0.099	0.103	0.107	0.118	0.171	0.199	0.211	21.1267	22.8	23.17	21.18	20.62	19.72	19.27	17.6	17.19	15.67	4.82533	5.669	5.535	5.07	4.356	4.601	3.721	1.68	0.484	-1.656
Form	2006	0	0	0	0	0	0	0	0.0403386	0.0973333	0.086	0.088	0.096	0.091	0.115	0.108	0.11	0.128	0.15	20.0317	21.99	21.69	20.24	20.7	18.91	16.66	16.54	15.55	15.95	0.610167	-0.508	0.71	2.197	1.565	-0.295	-0.008	0.696	-0.988	-4.163
